# Supplementary material for: Menke-Hennekam syndrome; delineation of domain-specific subtypes with distinct clinical and DNA methylation profiles
Source: HGG Adv. 2024 Mar 29;5(3):100287. doi: 10.1016/j.xhgg.2024.100287 (PMC11040166; doi:10.1016/j.xhgg.2024.100287)
Supplement: Table S2. Morphological characteristics of individuals with a confirmed MKHK methylation profile or episignature (in ID4) per MKHK subtype [file mmc2.xlsx]

## Sheet: Blad1
Individual	C.Z.1 =1a	C.Z.2	C.Z.3	C.Z.4	C.Z.5=C12b	C.Z.6=1c	C.Z.7	C.Z.8	C.Z.9	C.Z.10	E.Z.3	E.Z.1	E.Z.2	C.ZT.1	C.ZT.2=2a	C.T.1	C.T.2	C.T.3	C.T.4=C13b	C.T.5	C.T.6=3d	C.T.7	C.T.8	C.T.9=1d	C.T.10=3a	C.T.11	C.T.12	C.T.13	C.T.14	C.T.15	C.T.16	C.T.17 = 4a	C.T.18	C.T.19 = 5a	C.T.30	C.T.20= C14b	C.T.21= 6a	C.T.22	C.T.23	C.T.24	C.T.25	E.T.1	C.TI.29	C.I.3	C.I.4	C.I.5	C.I.6	C.I.7	C.I.8
Sex	Male	Female	Female	Male	Male	Male	Male	Female	Male	Female	Male	Male	Male	Female	Male	Male	Male	Male	Male	Male	Female	Male	Male	Male	Male	Male	Female	Male	Male	Female	Female	Male	Male	Male	Female	Female	Female	Male	Male	Female	Male	Male	Male	Female	Male	Female	Female	Male	Male
Gene	CREBBP	CREBBP	CREBBP	CREBBP	CREBBP	CREBBP	CREBBP	CREBBP	CREBBP	CREBBP	EP300	EP300	EP300	CREBBP	CREBBP	CREBBP	CREBBP	CREBBP	CREBBP	CREBBP	CREBBP	CREBBP	CREBBP	CREBBP	CREBBP	CREBBP	CREBBP	CREBBP	CREBBP	CREBBP	CREBBP	CREBBP	CREBBP	CREBBP	CREBBP	CREBBP	CREBBP	CREBBP	CREBBP	CREBBP	CREBBP	EP300	CREBBP	CREBBP	CREBBP	CREBBP	CREBBP	CREBBP	CREBBP
Variant	c.5128T>C	c.5128T>A	c.5128T>C	c.5129G>A	c.5155C>G	c.5170G>A	c.5186G>A	c.5210C>A	c.5212C>A	c.5219A>G	c.5009G>A	c.5074T>C	c.5074T>G	c.5237G>T	c.5240T>G	c.5323T>C	c.5323T>C	c.5336T>C	c.5345C>T	c.5345C>T	c.5354G>A	c.5357G>C	c.5357G>A	c.5357G>A	c.5357G>C	c.5362G>A	c.5362G>A	c.5362G>A	C.5366A>C	c.5367C>G	c.5456G>A	c.5456G>T	c.5462A>G	c.5478C>G	c.5482_5484del	c.5485C>G	c.5513G>A	c.5518G>A	c.5518G>A	c.5518G>A	c.5518_5544del	c.5245C>T	c.5552G>A	c.5555_5575del	c.5555_5575del	c.5555_5575del	c.5561A>C	c.5563_5583dup	c.5576T>C
Variant	p.(C1710R)	p.(C1710S)	p.(C1710R)	p.(C1710Y)	p.(H1719D)	p.(E1724K)	p.(C1729Y)	p.(S1737N)	p.(H1738N)	p.(H1740R)	p.(C1670Y)	p.(C1692R)	p.(C1692G)	p.(G1746V)	p.(L1747R)	p.(C1775R)	p.(C1775R)	p.(L1779P)	p.(A1782V)	p.(A1782V)	p.(C1785Y)	p.(R1786P)	p.(R1786H)	p.(R1786H)	p.(R1786P)	p.(A1786T)	p.(A1788T)	p.(A1788T)	p.(N1789T)	p.(N1789K)	p.(C1819Y)	p.(C1819F)	p.(Q1821R)	p.(C1826W)	p.(Y1828del)	p.(H1829D)	p.(C1838Y)	p.(V1840M)	p.(V1840M)	p.(V1840M)	p.(V1840_H1848del)	p.(R1749W)	p.(R1851H)	p.(Q1852_R1858del)	p.(Q1852_R1858del)	p.(Q1852_R1858del)	p.(Q1854P)	p.(I1855_Q1861dup)	p.(L1859P)
Gestational age (weeks)	40	34	39	39	39	40	39	n.a.	40	40	At term	35	41	39	40	39	41	38	At term	40	41	39	At term	42	41	40	40	35	40	38	34	38	38	At term	37	33	41	At term	At term	38	38	41	39	37	35	35	38	38	38
Birthweight (SDS)	2900 (-1.4)	1760 (-2.7)	2910 (-1.0)	3060 (-0.8)	3310 (-0.8)	3395 (0)	2780 (-1.5)	n.a.	3500 (-0.1)	3300 (-0.3)	2576 (-1.7)	2302 (-0.3)	3100 (-1.6)	3118 (-0.5)	3190 (-1.0)	3300 (+0.2)	3500 (-0.5)	2400 (-2.3)	3060 (-1.0)	2880 (+1.3)	2200 (-2.5)	2993 (-0.8)	3345 (-0.5)	3230 (-1.6)	3650 (0)	3430 (-0.5)	2425 (-2.5)	2480 (-0.5)	2610 (-2.4)	2100 (-2.4)	2189 (0)	2940 (-0.5)	3260 (0)	2150 (-3)	2760 (-1.2)	2200 (+0.3)	2500 (-1.5)	2863 (-1.8)	5386 (+3.8)	3316 (0.2)	2095 (-3)	3940 (+0.6)	3410 (0)	2455 (-1.0)	1950 (-1.3)	1845 (-1.5)	2700 (-2)	2331 (-2.3)	2380 (-1.9)
Birth length (SDS)	49 (-1.8)	n.a.	46 (-2.0)	49.5 (-0.1)	47 (-2)	49 (0)	45 (-2.8)	n.a.	n.a.	51 (+0.6)	46 (-1.5)	44.5 (-1)	49 (-1.1)	n.a.	n.a.	n.a.	50.5 (-0.5)	n.a.	n.a.	48.5 (-1.1)	n.a.	49 (-0.5)	n.a.	n.a.	50 (-0.8)	n.a.	49 (-0.5)	n.a.	48.5 (-1.2)	45 (-2.3)	44 (-0.2)	n.a.	50.5 (+0.3)	n.a.	46,5 (-1.2)	n.a.	n.a.	53.3 (-1.1)	68.5 (+8.0)	48.3 (-0.5)	n.a.	n.a.	55 (+2)	45 (-1.3)	42 (-2.0)	39 (-3.2)	46 (-3.0)	44 (-3.0)	46 (-2.1)
OFC at birth (SDS)	32 (-3)	n.a.	31 (-2.6)	31.4 (-2.5)	34 (-1.5)	35 (0)	32 (-2.5)	n.a.	n.a.	34 (-1.5)	32 (-1.7)	29 (-2.5)	34 (-1.0)	n.a.	36 (0)	n.a.	35 (0)	n.a.	n.a.	35.3 (-0.3)	n.a.	34 (-0.4)	n.a.	n.a.	36 (0)	n.a.	n.a.	n.a.	32.5 (-2.0)	31 (-2.0)	n.a.	n.a.	35 (+0.4)	32 (-2.5)	32 (-1.2)	30.5 (-0.4)	n.a.	n.a.	n.a.	n.a.	n.a.	35 (-0.3)	35 (0)	33 (+0.3)	30.5 (-1.2)	31.5(-0.1)	33 (-2.0)	n.a.	33 (-0.6)
Age last (year)	8	10	15	11	18	17	15	8	15	8	4	10	24	5	4	0.8	8.2	1.5	18	3.8	4.9	1.9	5.9	3	4.5	5	15.6	5.2	5.9	7	1.5	17	1.3	5	5	16	24	4.75	35	2.6	16.5	9.2	3.1	5	1.8	1.8	14	38	0.6
Height last (SDS)	119 (-3)	132 (-1.8)	145 (-2.5)	123.5 (-3.5)	180 (-0.2)	160 (-1.9)	152 (-2.0)	110 (-4)	162 (-1.3)	n.a.	n.a.	129.5 (-1.9)	181 (0)	120.5 (+1.5)	107 (+0.5)	69.5 (-1.3)	112.1 (-2.5)	76.5 (-2.0)	181 (-0.3)	94 (-1.9)	n.a. (-2.4)	81.3 (-1.6)	108.7 (0)	90.2 (-3,0)	100 (-1.5)	118 (+0.2)	145 (-3.5)	103 (-2.1)	100 (-3.0)	111 (-2.9)	76 (-2.3)	146 (-4.9)	79.5 (-0.5)	93 (-3.5)	94 (-3.0)	136 (-4.5)	145 (-3.5)	102.5 (-1.2)	175.5 (-1.0)	81 (-2.6)	138 (-4.0)	136 (+0.3)	86.3 (-2.8)	120 (+1.5)	81.5 (-0.9)	76 (-2.0)	180 (+3.0)	163 (-2.8)	59.6 (-2.6)
Weight last (SDS weight to height)	27 (+2.2)	47 (+3.5)	65.6 (+3.4)	39.8 (+4.8)	121 (+3.4)	120 (+4.3)	54 (+2.4)	18 (-0.2)	78 (+3.1)	29	15.4	35.3 (+2.8)	96.4 (+2.9)	21.3 (-0.5)	19 (+1.0)	8.7 (+1.0)	18.3 (-0.5)	10.1 (+0.1)	83.5 (+1.6)	12.6 (-1.6)	17.1 (-0.4)	11.45 (+0.8)	24 (+3.0)	12.7 (-0.6)	17 (+1.2)	24.5 (+1.3)	50.7 (+2.4)	16.5 (+0.2)	14.8 (+0.5)	21.6 (+1.3)	8.8 (-1.2)	49 (+2.7)	9.8 (-1.3)	14.4 (+0.5)	15.5 (+1.4)	31 (+0.5)	45 (+1.7)	15.2 (-0.5)	75.7 (+0.4)	10.32 (0)	31 (-6) (+0.1)	54 (+4.3)	13.3 (+0.5)	16.2(-1.4)	9.0 (-2.7)	7.7(-3.7)	39 (-2.0)	n.a.	6 (-2.4)
BMI last	19.1	26.9	31.4	26	37.3	46.9	23.4	14.9	29.7	n.a.	n.a.	21.1	29.8	14.8	19	18	14.6	17.3	24.5	14.3	n.a.	17.3	20.6	15.6	17.0	17.6	23.8	15	14.8	17.9	15	23	15.5	16.6	17.5	16.8	21.4	14.5	24.6	15.7	16.3	29.2	18	11.3	13.5	13.3	12	n.a.	16.9
Obesity (O)/ Severe underweight (U)e	-	O	O	O	O	O	-	-	O	n.a.	n.a.	-	-	-	-	-	-	-	-	-	n.a.	-	O	-	-	-	-	-	-	-	-	-	-	-	-	-	-	-	-	-	-	O	-	U	-	U	U	n.a.	-
OFC last (SDS)	48 (-3)	49 (-2.2)	51 (-2.3)	49.5 (-2.5)	55.5 (-0.7)	60 (+1.9)	51 (-2.0)	49 (-1.2)	51.8 (-1.8)	48.5 (-1.3)	n.a.	51.5 (-1.2)	57 (-0.5)	52 (+1.0)	51 (0)	n.a.	n.a.	44 (-3.0)	55.5 (-1.0)	50.5 (-0.2)	44.5 (-3.5)	47.3 (-0.9)	52.5 (+0.5)	48.5 (-3.0)	51 (0)	51 (-0.3)	52 (-1.8)	n.a.	48.5 (-1.8)	47 (-3.7)	n.a.	50 (-2.3)	46.8 (-0.9)	48 (-3.5)	45.5 (-3.5)	48 (-5.2)	50 (-3.5)	51 (+0.2)	58 (+1.5)	47 (-0.8)	47 (-5.5)	53 (+0.2)	45.5 (0)	48.6 (-1.9)	n.a.	n.a.	52 (-0.5)	54 (-2.2)	39.5 (-2.2)
Level of ID	Moderate	Moderate	Moderate	Mild	Mild	Mild	Moderate	Mild (IQ 63)	Mild	Mild	n.a.	Mild	Mild	Moderate	Mild	Moderate	Mild	Moderate	Mild	Moderate	Severe	n.a.	No ID (IQ 86)	Severe	Severe	Moderate	Moderate	Moderate	Severe	Severe	n.a.	Severe	Mild	Severe	Severe	Severe	Severe	n.a.	n.a.	n.a.	Severe	Mild	n.a.	Mode-rate	+ Level n.a	+Level n.a	Moderate	Severe	+
Age first walking (years)	n.a.	1.5	2	n.a.	1.2	1.1	1	3	1	1.2	1.2	1.2	2	3	2	Not yet	1.33	Not yet	1.8	1.5	Not yet	1.8	1.4	1.5	4	2.1	2	1.7	Not yet	4	Not yet	2	2.3	2	3	3	7	1.2	n.a.	1.1	Not yet	0.9	3	2	1.9	Not yet	1.6	n.a.	n.a.
Age first words (years)	n.a.	1.4	n.a.	n.a.	2.6	1	3	n.a.	3.5	4.5	1.5	1	2	1	3	Not yet	2	Not yet	2.5	3	Not yet	1.8	1.5	3	Not yet	2.1	2	1.7	Not yet	Not yet	Not yet	2, later lost	2	Not yet	Not yet	Not yet	Not yet	1.5	n.a.	1	Not yet	3	n.a.	Not yet	Not yet	Not yet	n.a.	Not yet	n.a.
Behavioral problems	ASD, hyperactivity	ASD, food-seeking behavior	Insecure behavior	Anxiety, aggression, communication issues	ASDsf, temper tantrums	n.a.	ASDsf, aggression, disability in verbal cognition	Socially young behavior	ASDsf, anxiety	Phase of hair pulling	ASDsf, ADHD, aggression	ASD, insomnia	Depression, anxiety	-	ASD	Insomnia	ASDsf, insomnia	n.a.	Difficulties expressing emotions/feelings	-	Atypical sensory processing skills	-	ASDsf	ASDsf, selfinjurious behavior	n.a.	Insomnia	-	-	ASDsf	-	Breath holding spells	ASD, insomnia	ASDsf, hypersensitive to high-pitched sounds	ASDsf, insomnia	Self-injurious behavior	ASD	ASDsf, temper tantrums,	ASD, ADHD, anxiety	ADHD, aggression	ASD, extreme food refusal, severe screaming	Self-injurious behavior, aggression	ASD	-	-	-	-	Inhibitedbehavior	ASDsf, Self-injurious behavior, insomnia	n.a.
Hypermetropia (H)/ Myopia (M)	n.a.	H, +6Dpt	H	n.a.	H, +4Dpt	M, -4.5/-6.25Dpt	H	H, +8.5Dpt	M	H, +3.5Dpt	H, +1Dpt	-	-	H, +1Dpt	H, +5.5Dpt	-	M, -2.5/-2Dpt	M	-	-	-	-	H, +3.5/ +3Dpt	-	-	-	M, -4Dpt	M, -2Dpt	H, +5Dpt	M	-	-	-	H	-	H	H	M, -7.5/-7.0Dpt	H	H	-	-	-	-	n.a	n.a	-	n.a	-
Strabism	-	+	+	n.a.	-	+	+	-	-	-	-	-	-	-	+	+	-	+	-	-	+	+	-	-	+	-	-	-	+	+	-	+	+	+	+	-	+	-	-	-	-	-	+	+	+	-	-	+	-
Other vision impairments	-	-	-	-	-	Astigmatism	-	No depth perception	Bilateral astigmatism	Astigmatism	Astigmatism	Photosensitivity	Coloboma OS	Bilateral optic atrophy, esophoria	-	-	Hypertelorism	-	N. trochlearis palsy OD	-	Central visual impairment	Congenital brown syndrome OD	Astigmatism	-	-	-	-	Astigmatism	-	-	Tonic upward gaze	-	-	-	-	-	-	-	Astigmatism	-	-	-	Very poor vision	-	-	n.a.	-	Blindness; Opticus atrophy	-
Hearing impairment	Conductive; malf. ossicle chain R	-	Mixed bilateral for high frequencies	Conductive, mild in high frequencies	-	-	-	sensorineural; 42/33 dB	-	-	-	-	-	-	-	n.a.	-	Conductive	n.a.	-	-	Conductive, mild. PE-tubes	-	-	n.a.	Conductive, mild	-	Mild	-	Auditory hypersensitivity	-	Sensorineural, 30dB	-	Conductive, moderate	-	75-85dB	n.a.	-	-	-	-	-	Sensorineural	-	-	-	-	n.a.	-
Cerebral anomaly	n.a.	-	Small hypophysis	Mild hypoplasia corpus callosum	-	Enlarged cisterna magna and ventricles. Nodular heterotopia	Enlarged fourth ventricle	n.a.	-	n.a.	-	-	-	Obstructive hydrocephalus due to arachnoid cyst	n.a.	Cerebellar vermis hypoplasia, thin corpus callosum	Arnold Chiari type 1, platybasia, small anterior pituitary	n.a.	n.a.	-	Bilateral staphyloma, dysmorphism corpus callosum, underrotated hippocampi	-	-	n.a.	-	-	-	Generalized brain swelling, reduced grey-white matter differentiation	Atrophic hippocampus	Bilateral hippocampal dysplasia. Corpus callosum dysgenesis	Small corpus callosum and pons	Thick corpus callosum	-	n.a.	Delayed myelination at 1 year	n.a.	Cystic pineal body and median arachnoidal cyst	Small right choroidal fissure cyst	-	-	Cerebellar vermis hypoplasia, mega cisterna magna, cor- pus callosum hypoplasia	-	n.a.	n.a.	n.a.	Lateral ventricle asymmetry	Mild atrophy white matter	Partial corpus callosum agenesis	Delayed myelination, parenchymal volume loss
Epilepsy	-	-	-	+	-	-	-	-	-	-	-	+	-	+	-	-	-	-	+	-	-	-	-	-	+	-	-	-	-	-	-	-	-	+	-	-	-	-	-	-	+	-	-	-	-	-	-	+	-
Laryngeal anomaly	-	-	-	-	-	-	-	-	-	-	-	-	-	-	n.a.	-	-	-	n.a.	-	-	laryngotracheomalacia	-	-	n.a.	-	-	laryngomalacia	-	-	-	-	-	-	-	-	-	-	-	-	Laryngospasm	-	-	-	-	-	-	-	Elongated epiglottis
Cleft palate	-	-	-	-	-	+	-	-	-	-	-	-	-	-	-	-	-	+	n.a.	-	-	-	-	-	-	-	-	-	-	-	-	-	-	-	-	-	-	-	-	-	-	-	+	-	-	-	-	-	-
Cardiovascular anomaly	-	-	Patent foramen ovale	Mild dilatation ascending aorta	-	-	-	ASd	-	-	-	-	-	-	-	n.a.	n.a.	-	n.a.	-	-	-	-	-	-	n.a.	-	-	Mutation kCNH2 type 2	-	-	-	-	-	Persistent left superior vena cava	-	n.a.	-	-	-	PDA	-	ASd	PFO	ASd	PFO	7 mm IVC ASd	-	-
Gastro-intestinal anomaly	-	-	-	-	-	-	-	-	-	-	-	-	-	-	n.a.	-	-	-	n.a	-	-	-	-	-	-	-	-	-	-	-	-	-	-	-	-	-	n.a.	-	-	Gastroparesis	Hiatal hernia	-	-	-	-	-	-	-	-
Renal anomaly	-	-	-	Trabeculation bladder, unilateral duplex kidney configuration	-	-	-	-	-	Renal cysts	-	-	-	-	-	-	-	Renal cysts	n.a.	VUR	-	hydronephrosis, VUR	-	-	-	hydronephrosis	-	-	-	-	-	n.a.	-	-	-	Small kidneys	-	-	-	-	Pyelic dilatation	-	-	-	-	-	-	-	-
Cryptorchidism	-	n.a.	n.a.	+	-	-	-	n.a.	-	n.a.	-	-	-	n.a.	-	-	+	-	n.a.	+	n.a.	-	-	+	+	-	n.a.	-	-	n.a.	n.a.	-	-	+	n.a.	n.a.	n.a.	+	-	n.a.	-	-	+	n.a	+	n.a	n.a	-	+
Hernia inguinalis (I) or hernia umbilicalis (U)	-	-	-	-	-	-	-	-	U	-	-	-	-	-	-	-	-	-	I	-	-	-	-	n.a.	n.a.	-	-	-	-	I	-	-	-	-	-	-	n.a.	-	-	-	I	-	-	-	-	-	-	I	I
Scoliosis (S) or kyphosis (K)	-	-	S	-	-	-	S	-	-	S+K	-	-	-	-	-	-	-	-	n.a.	-	-	-	-	n.a.	n.a.	-	-	-	-	-	-	-	-	-	K	S	S	-	-	-	S	-	-	-	-	-	+	S	-
Hip dysplasia	-	-	-	-	-	+	-	-	-	+	-	-	-	-	-	-	-	-	n.a.	-	-	-	-	n.a.	n.a.	-	-	-	-	-	-	-	-	-	+	+	+	-	-	-	+	-	-	-	-	-	-	-	-
Anomalies extremities	-	-	-	-	-	genu valgus, clubfoot/feet	-	-	-	-	-	-	-	leg length discrepancy	-	-	clubfoot/feet	-	clubfoot/feet; hammer toes	-	clubfoot/feet	Metatarsus adductus, tibial torsion, genu varum	-	Metatarsus adductus	-	Metatarsus adductus, genu valgus	-	-	Metatarsus varus	clubfoot/feet	clubfoot/feet	-	-	-	bilateral metatarsus adductus and hallux valgus	clubfoot/feet	clubfoot/feet	Metatarsus adductus, femoral anteversion	Lower extremity casts first year for "bent legs" attributed to fetal constraints	Metatarsus adductus	clubfoot/feet; hypoplastic muscle lower extremities	-	-	-	-	-	Anomaly distal phalanges hands	Clubfeet, post-surgery- coxa valga	Syndactyly dig. IV-V left hand; Brachydact. II-V feet
Hypermobility	-	-	n.a.	-	-	+	+	-	-	+	-	+	-	n.a.	-	-	-	-	n.a.	-	-	+	-	+	n.a.	-	-	-	-	-	-	-	-	-	n.a.	+	+	-	-	-	-	+	-	-	-	-	-	-	-
Contractures	-	-	-	-	-	-	-	-	-	-	-	-	-	-	n.a.	-	-	-	hammer toes	-	clenched hands	-	toes	n.a.	n.a.	-	toes	-	-	-	-	-	-	-	-	n.a.	n.a.	-	-	-	-	+	-	fingers	-	fingers	-	-	-
Muscle hypertrophy/ hypertonia	-	-	-	-	-	-	-	-	-	-	+	-	-	-	n.a.	-	-	-	n.a.	-	+	-	lower extremities, T	n.a.	lower extremities	-	-	-	-	-	H, F	lower extremities	-	-	-	+	+	-	-	-	-	-	-	-	-	-	-	+	Mild hypertonia
Recurrent infections	RRTI	-	in infancy	RRTI	RRTI	-	-	-	RRTI	RRTI	+, not specified	-	-	RUTI	RUTI in infancy	-	-	-	RRTI	RUTI, RRTI	RRTI	-	RRTI	n.a.	n.a.	-	-	-	otitis media	-	+	+	RRTI	-	-	+	+	-	-	-	RRTI	otitis media in infancy; recurrent dermal infections	otitis media, PE-tubes	-	-	-	-	RUTI; recurrent dermal infections	-
Feeding problems	-	in infancy	-	in infancy	in infancy	-	-	-	-	in infancy	-	GT	in infancy	n.a.	in infancy	G-tube dependent, dysphagia	in infancy	G-tube dependent	Dysphagia	-	G-tube dependent	G-tube dependent	-	+, not specified	in infancy	-	in infancy	G-tube dependent until 2yrs	+, not specified	Shredded food. Oropharyngeal dysphagia	in infancy	in infancy	Oral motor hypotonia	Regurgitation	Dysphagia, hypersalivation	+, not specified	G-tube dependent until age 4	in infancy	-	G-tube dependent	G-tube (liquids) + blended food	Fussy eater	-	Low weight despite adequate feeding	-	-	+, not specified	Dysphagia	Food refusalVomiting
Gastroesophageal reflux	-	-	-	+	-	-	-	-	+	+	-	+	n.a.	n.a.	-	-	-	+	n.a.	-	+	+	+	-	n.a.	-	-	+	+	n.a.	-	+	-	+	+	+	n.a.	-	-	-	+	-	-	-	-	-	-	-	+
Constipation	-	+	-	-	+	-	-	-	-	+	-	+	-	+	-	-	-	n.a.	+	-	-	+	-	-	n.a.	+	-	-	+	-	+	+	+	+	+	-	n.a.	-	-	-	+	+	-	+	-	+	-	+	-
Problems with intubation	-	-	n.a.	-	-	-	-	-	-	-	n.a.	LS	-	-	-	-	-	-	n.a.	-	-	-	-	-	n.a.	-	-	-	-	-	n.a.	-	-	n.a.		+, not specified	n.a.	-	-	-	-	-	-	-	-	-	-	-	-
Dental problems	n.a.	+	+	+	missing tooth/teeth	-	+	missing tooth/teeth	+	-	n.a.	-	-	n.a.	-	-	n.a.	n.a.	n.a.	extra tooth/teeth	delayed tooth eruption	-	-	-	extra tooth/teeth	n.a.	-	-	-	-	-	delayed tooth eruption	-	-	-	-	delayed tooth eruption	-	-	-	delayed tooth eruption	-	-	-	delayed tooth eruption	delayed tooth eruption	-	-	n.a.
Hormonal anomalies	-	n.a.	GHD	-	elevated TSH	hypothyroidism, DMII	-	-	-	hypothyroidism	-	GHD	-	n.a.	-	-	-	n.a.	hypothyroidism	-	-	hypoglycemia and ketosis	-	-	n.a.	n.a.	-	-	-	-	-	-	-	-	n.a.	n.a.	-	-	-	-	-	-	LT, hypothyroidism (subclinical)	-	-	-	-	-	n.a.
Other health issues			Sleep apnea	Asthma	Migraine	Liver steatosis			Asthma, Bell’s palsy at age 8y, lactose intolerant							Hypotonia		Eczema, decreased subcutaneous fat, pyloric stenosis			Hemangioma on the back, abdomen, head. Hypertrichosis, maternal CMV during pregnancy	Deviated nasal septum and enlarged turbinates, bifid uvula, ankyloglossia, tear duct anomaly; de novo CREBBP mutation outside MKHK region c.7105C>A; p.(Pro2369Thr) = VUS		Area of alopecia on scalp, hirsutism back		Truncal hypotonia, lacking muscle bulk shoulder girdle, elevated transaminase, iron deficiency, lower hyperreflexia, prolonged unconjugated jaundice, ankyloglossia				Right pre-auricular fistula		Ankyloglossia, drooling, ataxic gait, 13 rib pairs	Sacral dimple, perianal skin tag		Hypotonia as infant	Tethered spinal cord	Ataxic gait, drooling, hypertrichosis	Milk allergy			Hypotonia, pre-scrotal fusion, maternally inherited del10q21.3 65.73-66.26 Mb (region contains no genes)	Branchial cyst	Microphallus; maternally inherited VUS in MED12 p.(Gly2141Glu)	Velopharingeal insufficiency	-	-	-	Hyperostosis, anemia	Sacral pit with cutaneous fundus
Face, square (FS) or flat (FF)	-	-	-	-	FF, FS	-	-	FF, FS	-	-	-	-	-	FF	FS	FS	-	-	FS	-	-	n.a	-	-	n.a	-	-	-	-	-	FS	FS	-	-	-	-	-	-	-	-	FF	-	-	FF, FS	n.a	n.a	-	-	FS
Sparse hair	-	-	-	-	-	-	-	+	n.a*	-	-	-	-	-	-	+	+	+	-	+	-	+	-	-	n.a	-	-	-	+	-	n.a	-	-	-	-	-	-	-	-	+	-	-	-	+	+	n.a	-	+	+
Prominent forehead	-	-	-	-	-	+	-	+	-	-	-	-	+	-	+	+	+	+	+	+	-	+	+	+	-	+	-	+	-	-	n.a	-	-	-	-	+	-	+	-	+	-	-	-	+	+	n.a	-	+	+
Thick eyebrows	+	-	+	+	-	-	+	-	-	+	-	+	+	-	-	-	+	-	-	+	+	-	+	+	n.a	-	+	-	+	+	+	-	-	-	+	+	-	-	-	-	+	-	-	-	+	-	-	-	-
Telecanthi (T)/ epicanthi (E)	T	-	-	E	T	T	E	T	n.a	-	-	-	-	-	E	E	-	-	-	-	-	T	-	-	-	E	T	T	E	E	E	E	E	E	-	-	-	-	-	-	-	-	-	-	-	-	E	-	E
Palpebral fissures Upslanted (U) / Downslanted (D)	-	n.a	-	-	n.a	-	D	-	-	-	-	-	-	U	U	-	-	-	-	-	-	U	-	-	D	D	-	-	-	n.a	-	-	-	D	-	n.a	U	-	-	-	-	-	D	U	U	U	-	-	U
Short palpebral fissures	-	-	-	-	+	-	-	-	-	-	-	-	-	-	+/-	-	-	-	+	+	-	+	-	-	-	-	-	-	-	-	-	-	-	-	-	-	-	-	-	-	-	+/-	-	+/-	-	-	-	+	+
Ptosis/ Blepharophimosis	-	+	+	-	-	+	+	-	-	n.a	-	-	-	-	-	-	-	-	-	+	+	-	-	n.a	-	-	+	+	n.a	-	n.a	-	-	n.a	-	-	+	-	+	-	-	-	+	-	-	-	-	+	+
Long eyelashes	n.a	-	-	-	+	-	+	-	n.a	-	+	-	-	+/-	-	n.a	-	-	-	+	+	-	-	+	+	+	-	n.a	-	+	n.a	-	-	-	+	+	-	-	-	-	+	-	+	-	+	-	-	-	-
Depressed nasal bridge	-	-	-	-	-	+	-	+	n.a	-	+/-	-	-	+	+	+	-	-	-	-	-	-	+	-	-	-	-	n.a	-	-	n.a	-	-	-	-	-	-	-	-	+	-	-	-	-	n.a	n.a	n.a	+	-
Depressed nasal ridge	-	-	-	-	-	-	-	+	n.a	-	-	-	-	-	+	+	-	-	-	-	-	-	-	-	-	-	-	n.a	-	-	n.a	-	+	+	-	-	-	-	-	+	-	-	-	+	n.a	n.a	n.a	-	+
Narrow nasal bridge	-	-	-	-	+	-	-	-	-	-	-	+	-	-	-	-	-	-	+	-	-	-	-	-	-	-	-	-	-	-	-	-	-	-	-	+	+	-	-	-	-	-	-	-	n.a	n.a	-	-	-
Short nose	-	-	-	-	+	+	-	+	n.a	-	-	-	-	-	+	-	-	-	-	-	-	+	-	-	-	+	-	-	+	-	-	+	+	-	+/-	-	-	-	-	-	-	-	+/-	+	-	-	-	+	+
Broad nasal tip	-	+	+	+/-	-	-	-	+	-	-	+	-	-	+	-	-	-	-	+	-	+	-	+	+	+	+	-	+	-	+	+	+	-	-	-	-	+	-	-	+	-	-	+	-	-	-	+	+	-
Short columella	-	-	-	-	-	n.a	-	+	n.a	-	-	-	-	-	+	n.a	-	-	-	-	-	-	-	n.a	-	-	-	n.a	+	-	+	+	+	-	-	-	-	n.a	-	n.a	-	-	+	+	+	-	-	+	+
Anteverted nares	n.a	-	-	-	-	-	+	-	-	-	+/-	-	-	+	+	-	-	-	-	+	-	-	-	-	-	-	-	-	+	+	+	-	-	-	-	-	-	-	-	-	-	-	+/-	+	+	n.a	-	-	+
Under developed alae nasi	+	-	-	-	-	-	-	-	-	-	-	-	-	-	-	-	-	-	-	-	+	-	-	-	-	+	-	-	-	-	n.a	-	-	-	-	-	-	-	-	-	+	-	-	-	-	n.a	-	+	-
Full cheeks	-	+	-	+	-	+	-	+	-	-	-	+	+	-	+	+	-	+	+	-	-	+	-	-	-	-	-	-	-	-	+	-	+	-	-	-	-	-	-	-	-	+	-	-	-	-	-	-	+
Malar flattening	-	-	-	-	-	-	-	-	n.a	-	-	-	-	+	-	-	-	-	-	-	-	-	-	-	-	-	-	n.a	+	-	n.a	-	-	-	-	-	-	-	-	-	+	-	-	+/-	n.a	n.a	n.a	+	-
Philtrum Short (S)/Long (L)/Deep (D)	-	-	-	-	S	L	-	-	-	-	-	-	-	-	L	-	-	-	-	-	L+D	L	-	n.a	-	L	n.a	-	L	-	L	-	L	L	-	-	L	-	-	-	-	D	L	L	L	-	-	L	L
Everted vermilion of upper lip	-	-	-	-	-	-	+	-	-	-	-	-	-	-	-	+	-	-	-	+	-	-	-	-	-	-	-	-	n.a	-	-	-	-	-	-	-	+	-	+	-	-	+	-	-	-	-	-	-	-
Thin vermilion of upper lip	+	-	+	-	+	+	-	+	-	+	-	-	+	-	+	-	-	-	-	-	+	+	-	-	-	+	+	+	n.a	-	-	-	+	+	-	+	-	-	-	-	-	-	-	-	-	n.a	-	-	-
High palate	+	+	+	n.a	+	n.a	+	-	-	+	-	-	+	-	-	-	+	n.a	-	-	-	-	-	n.a	+	n.a	-	-	n.a	-	n.a	-	+	-	-	n.a	n.a	-	-	-	+	-	-	-	-	-	+	n.a	+
Retro- or micrognathia	+	+	+/-	-	-	-	-	-	-	-	-	-	-	-	-	+	-	-	-	-	-	-	-	-	+	-	-	n.a	+	+	n.a	-	-	+	+	-	-	-	-	-	-	-	+	-	n.a	n.a	n.a	-	+
Ears Low-set (L) / Short (S)	L	-	-	-	-	-	n.a	-	-	-	-	-	-	-	L + S	-	L	-	-	n.a	n.a	-	-	-	L	-	L	n.a	-	-	n.a	S	n.a	n.a	-	-	-	-	-	-	n.a	-	L	L	n.a	n.a	-	-	L
Protruding ears (upper part)	-	-	-	-	-	-	-	-	+	-	-	-	-	-	-	-	-	-	-	-	n.a	-	+	+	+	-	-	+	-	-	n.a	-	n.a	+	-	+	-	-	-	+	-	-	-	+	+	+	-	-	+
Overfolded helix	+	-	+	-	-	n.a	-	-	n.a	-	-	-	-	-	+	+	-	-	-	-	n.a	-	+	-	-	-	-	n.a	+/-	-	n.a	+	n.a	-	-	-	-	+	-	+	-	-	+	+	n.a	n.a	n.a	-	+
Absent earlobe	-	-	-	-	-	n.a	-	-	n.a	-	-	-	-	-	-	-	-	-	-	+	n.a	-	-	-	-	-	-	n.a	-	-	n.a	-	n.a	-	-	-	-	-	+	-	-	-	-	-	-	n.a	n.a	-	-
Ulnar deviation of finger(s)	-	-	-	n.a	-	-	-	-	n.a	-	n.a	-	-	-	-	-	-	-	-	-	n.a	-	-	n.a	n.a	-	-	-	-	-	-	-	n.a	-	-	n.a	-	-	-	-	-	-	-	n.a	-	+	-	+	-
Tapering fingers	-	-	-	n.a	-	-	-	-	n.a	n.a	n.a	-	-	-	+/-	+	-	-	-	-	n.a	-	-	n.a	-	-	-	-	-	-	-	-	n.a	-	-	n.a	-	-	-	+	+	-	-	-	-	-	-	-	-
Clinodactyly fifth finger	-	-	+	-	-	-	-	-	-	-	-	-	-	+	-	+	-	-	-	n.a	-	-	-	-	n.a	+	-	n.a	n.a	-	-	-	-	-	+	-	+	-	-	+	-	-	-	-	-	+	-	+	-
Prominent digital pads	n.a	-	-	n.a	n.a	n.a	-	+	-	-	-	+	-	+/-	n.a	-	+	n.a	n.a	n.a	-	-	n.a	n.a	n.a	+	-	-	n.a	+	n.a	-	-	-	-	n.a	-	-	-	+	-	+	+	+	+	-	-	+	+/-
Sandal gap	+	n.a	-	n.a	-	+	+	+	n.a	+	n.a	+	-	+	+	-	-	-	-	+	n.a	+	-	n.a	-	n.a	+	n.a	-	n.a	-	-	n.a	-	-	-	+	-	-	-	-	-	-	-	-	n.a	-	-	+
Cutaneous partial syndactyly of toes	-	n.a	-	n.a	-	-	-	-	n.a	-	n.a	-	-	-	-	-	-	-	-	-	n.a	+	-	n.a	-	n.a	-	-	-	n.a	-	-	n.a	+	-	-	+	-	-	-	+	-	-	+/-	+	n.a	+	-	-
Overlapping toes	-	n.a	-	n.a	-	-	-	-	n.a	-	n.a	-	-	-	-	-	-	-	-	+	+	-	-	n.a	-	n.a	-	-	-	n.a	-	-	n.a	-	+	-	-	-	-	-	+	-	-	-	+	n.a	+	+	-
Fibular deviation distal phalanx halluces	+	n.a	-	n.a	-	-	-	-	n.a	-	n.a	-	-	-	-	-	-	-	-	-	n.a	-	-	n.a	+	n.a	-	-	-	n.a	-	-	n.a	+	-	-	+	-	+	-	-	-	-	-	+	n.a	+	+	-
Halluces Broad (B)/Narrow (N)	-	n.a	n.a	n.a	-	-	-	B	n.a	-	n.a	-	-	-	-	B	-	-	-	-	n.a	-	-	n.a	B	n.a	-	-	B	n.a	-	B	n.a	-	-	-	N	-	-	-	-	-	-	-	-	n.a	-	-	-
Missing teeth	n.a	-	-	-	+	-	+	+	-	-	n.a	-	-	-	n.a	n.a	-	n.a	n.a	-	n.a	-	-	n.a	n.a	n.a	-	-	-	-	n.a	n.a	-	n.a	-	-	-	-	-	-	-	-	n.a	-	n.a	n.a	+	n.a	n.a
Flared eyebrows	+	+	+	+	+	-	-	-	n.a	+	-	-	-	-	-	-	-	-	-	-	-	-	-	n.a	-	-	-	-	-	n.a	-	-	n.a	-	-	-	-	-	-	-	-	-	-	-	-	-	-	-	-
[truncated: 33 more columns]
