# Supplementary material for: Menke-Hennekam syndrome; delineation of domain-specific subtypes with distinct clinical and DNA methylation profiles
Source: HGG Adv. 2024 Mar 29;5(3):100287. doi: 10.1016/j.xhgg.2024.100287 (PMC11040166; doi:10.1016/j.xhgg.2024.100287)
Supplement: Table S3. Clinical characteristics and morphological features of the presently described individuals with a variant in the MKHK region of CREBBP and EP300 [file mmc3.xlsx]

## Sheet: Sheet2
nummer	Individual	Gene	Domain	DNA variant	Predicted protein change	Inheritance	Episignature	ACMG	GnomADa	Conservation (PhyloP)	CADD	MPC	REVEL	SIFT	SIFT prediction	Polyphen2	Polyphen2 prediction	ACMG - BJH	PS1	PS2 (Moderate)	PS3	PP1	PM1	PM2	PM4	PM5	PP2	PP3	BS2
1	C.Z.2	CREBBP	ZZ	c.5128T>A	p.(Cys1710Ser)	De novo	MKHK_ZZ	Pathogenic	.	744775	23,3	166321	0,979	0,002	Deleterious	0,994	Probably damaging	Pathogenic (IIIa)		PS2_Moderate	PS3		PM1	PM2_Supporting		PM5	PP2	PP3
2	C.Z.1	CREBBP	ZZ	c.5128T>C	p.(Cys1710Arg)	De novo	n.a.	Pathogenic	.	744775	23,8	219199	0,964	0	Deleterious	0,998	Probably damaging	Pathogenic (IIIb)	PS1	PS2_Moderate			PM1	PM2_Supporting			PP2	PP3
3	C.Z.3	CREBBP	ZZ	c.5128T>C	p.(Cys1710Arg)	De novo	MKHK_ZZ	Pathogenic	.	744775	23,8	219199	0,964	0	Deleterious	0,998	Probably damaging	Pathogenic (II)	PS1	PS2_Moderate	PS3		PM1	PM2_Supporting			PP2	PP3
4	C.Z.4	CREBBP	ZZ	c.5129G>A	p.(Cys1710Tyr)	De novo	MKHK_ZZ	Pathogenic	.	779421	24,7	212493	0,983	0	Deleterious	0,998	Probably damaging	Pathogenic (II)		PS2_Moderate	PS3		PM1	PM2_Supporting			PP2	PP3
5	C.Z.5	CREBBP	ZZ	c.5155C>G	p.(His1719Asp)	De novo	MKHK_ZZ	Likely pathogenic	.	9873	24,8	181595	0,918	0,001	Deleterious	0,994	Probably damaging	Pathogenic (IIIb)		PS2_Moderate	PS3		PM1	PM2_Supporting			PP2	PP3
6	C.Z.6	CREBBP	ZZ	c.5170G>A	p.(Glu1724Lys)	De novo	MKHK_ZZ	Likely pathogenic	.	779421	28	154802	0,84	0,018	Deleterious	0,995	Probably damaging	Pathogenic (II)		PS2_Moderate	PS3		PM1	PM2_Supporting			PP2	PP3
7	C.Z.7	CREBBP	ZZ	c.5186G>A	p.(Cys1729Tyr)	De novo	MKHK_ZZ	Likely pathogenic	.	77518	25,8	205421	0,983	0,001	Deleterious	0,996	Probably damaging	Pathogenic (II)		PS2_Moderate	PS3		PM1	PM2_Supporting			PP2	PP3
8	C.Z.8	CREBBP	ZZ	c.5210G>A	p.(Ser1737Asn)	Unknown	None	VUS	3	595251	23,2	125625	0,346	0,643	Tolerated	0,007	Benign	VUS					PM1				PP2
9	C.Z.9	CREBBP	ZZ	c.5212C>A	p.(His1738Asn)	Unknown	n.a.	VUS	.	9791	24,7	145037	0,814	0,009	Deleterious	0,988	Probably damaging	VUS					PM1	PM2_Supporting			PP2	PP3
10	C.Z.10	CREBBP	ZZ	c.5219A>G	p.(His1740Arg)	De novo	MKHK_ZZ	Likely pathogenic	.	787176	23,6	159014	0,961	0,002	Deleterious	0,991	Probably damaging	Pathogenic (II)		PS2_Moderate	PS3		PM1	PM2_Supporting			PP2	PP3
11	E.Z.3	EP300	ZZ	c.5009G>A	p.(Cys1670Tyr)	De novo	MKHK_ZZ	Likely pathogenic	.	9873	25,6	n.a.	0,966	0	Deleterious	0,998	Probably damaging	Pathogenic (IIIb)		PS2_Moderate	PS3		PM1	PM2_Supporting				PP3
12	E.Z.1	EP300	ZZ	c.5074T>C	p.(Cys1692Arg)	De novo	No result, data outlier	Likely pathogenic	.	799965	25,3	n.a.	0,983	0	Deleterious	0,998	Probably damaging	Pathogenic (IIIb)		PS2_Moderate			PM1	PM2_Supporting				PP3
13	E.Z.2	EP300	ZZ	c.5074T>G	p.(Cys1692Gly)	De novo	MKHK_ZZ	Likely pathogenic	.	799965	25,8	n.a.	0,978	0	Deleterious	0,997	Probably damaging	Pathogenic (II)		PS2_Moderate	PS3		PM1	PM2_Supporting				PP3
14	C.ZT.1	CREBBP	In between ZZ and TAZ2	c.5237G>T	p.(Gly1746Val)	De novo	n.a.	Likely pathogenic	0	77518	26,3	16225	0,85	0,001	Deleterious	0,998	Probably damaging	Likely pathogenic (II)		PS2_Moderate				PM2_Supporting			PP2	PP3
15	C.ZT.2	CREBBP	In between ZZ and TAZ2	c.5240T>G	p.(Leu1747Arg)	De novo	Moderate	VUS	.	919124	24,7	183415	0,789	0,013	Deleterious	0,994	Probably damaging	Likely pathogenic (II)		PS2_Moderate	PS3			PM2_Supporting			PP2	PP3
16	C.T.1	CREBBP	TAZ2	c.5323T>C	p.(Cys1775Arg)	Maternally inherited	None	VUS	.	919124	23	212076	0,874	0,027	Deleterious	0,996	Probably damaging	Likely pathogenic (II)	PS1				PM1	PM2_Supporting			PP2	PP3	BS2
17	C.T.2	CREBBP	TAZ2	c.5323T>C	p.(Cys1775Arg)	De novo	None	VUS	.	919124	23	212076	0,874	0,027	Deleterious	0,996	Probably damaging	Pathogenic (IIIb)	PS1	PS2_Moderate			PM1	PM2_Supporting			PP2	PP3
18	C.T.3	CREBBP	TAZ2	c.5336T>C	p.(Leu1779Pro)	De novo	MKHK_TAZ2	Likely pathogenic	.	919124	23,2	198473	0,932	0	Deleterious	0,999	Probably damaging	Pathogenic (II)		PS2_Moderate	PS3		PM1	PM2_Supporting			PP2	PP3
19	C.T.4	CREBBP	TAZ2	c.5345C>T	p.(Ala1782Val)	De novo	MKHK_TAZ2	Pathogenic	.	967105	24,3	133405	0,89	0,005	Deleterious	0,995	Probably damaging	Pathogenic (II)	PS1	PS2_Moderate	PS3		PM1	PM2_Supporting			PP2	PP3
20	C.T.5	CREBBP	TAZ2	c.5345C>T	p.(Ala1782Val)	De novo	MKHK_TAZ2	Pathogenic	.	967105	24,3	133405	0,89	0,005	Deleterious	0,995	Probably damaging	Pathogenic (II)	PS1	PS2_Moderate	PS3		PM1	PM2_Supporting			PP2	PP3
21	C.T.6	CREBBP	TAZ2	c.5354G>A	p.(Cys1785Tyr)	De novo	MKHK_TAZ2	Likely pathogenic	0	77518	23,5	205421	0,968	0,001	Deleterious	0,996	Probably damaging	Pathogenic (IIIb)		PS2_Moderate	PS3		PM1	PM2_Supporting			PP2	PP3
22	C.T.8	CREBBP	TAZ2	c.5357G>A	p.(Arg1786His)	De novo	None	Pathogenic	.	583256	25,2	160994	0,71	0,012	Deleterious	0,971	Probably damaging	Pathogenic (IIIb)	PS1	PS2_Moderate			PM1	PM2_Supporting			PP2	PP3
23	C.T.9	CREBBP	TAZ2	c.5357G>A	p.(Arg1786His)	De novo	n.a.	Pathogenic	.	583256	25,2	160994	0,71	0,012	Deleterious	0,971	Probably damaging	Pathogenic (IIIb)	PS1	PS2_Moderate			PM1	PM2_Supporting			PP2	PP3
24	C.T.7**	CREBBP	TAZ2	c.5357G>C	p.(Arg1786Pro)	De novo	MKHK_TAZ2	Pathogenic	.	583256	24,8	181287	0,772	0,001	Deleterious	0,977	Probably damaging	Pathogenic (IIIb)	PS1	PS2_Moderate	PS3		PM1	PM2_Supporting			PP2	PP3
25	C.T.10	CREBBP	TAZ2	c.5357G>C	p.(Arg1786Pro)	De novo	MKHK_TAZ2	Pathogenic	.	583256	24,8	181287	0,772	0,001	Deleterious	0,977	Probably damaging	Pathogenic (IIIb)	PS1	PS2_Moderate	PS3		PM1	PM2_Supporting			PP2	PP3
26	C.T.11	CREBBP	TAZ2	c.5362G>A	p.(Ala1788Thr)	De novo	n.a.	Pathogenic	.	77518	25,3	129775	0,606	0,03	Deleterious	0,996	Probably damaging	Pathogenic (IIIb)	PS1	PS2_Moderate			PM1	PM2_Supporting			PP2	PP3
27	C.T.12	CREBBP	TAZ2	c.5362G>A	p.(Ala1788Thr)	De novo	MKHK_TAZ2	Pathogenic	.	77518	25,3	129775	0,606	0,03	Deleterious	0,996	Probably damaging	Pathogenic (II)	PS1	PS2_Moderate	PS3		PM1	PM2_Supporting			PP2	PP3
28	C.T.13	CREBBP	TAZ2	c.5362G>A	p.(Ala1788Thr)	De novo	MKHK_TAZ2	Pathogenic	.	77518	25,3	129775	0,606	0,03	Deleterious	0,996	Probably damaging	Pathogenic (II)	PS1	PS2_Moderate	PS3		PM1	PM2_Supporting			PP2	PP3
29	C.T.14	CREBBP	TAZ2	c.5366A>C	p.(Asn1789Thr)	De novo	MKHK_TAZ2	Pathogenic	.	787176	22,9	135953	0,69	0,008	Deleterious	0,992	Probably damaging	Pathogenic (II)		PS2_Moderate	PS3		PM1	PM2_Supporting			PP2	PP3
30	C.T.15	CREBBP	TAZ2	c.5367C>G	p.(Asn1789Lys)	De novo	MKHK_TAZ2	Pathogenic	.	475298	23,2	151082	0,502	0,011	Deleterious	0,995	Probably damaging	Pathogenic (II)		PS2_Moderate	PS3		PM1	PM2_Supporting			PP2	PP3
31	C.T.16	CREBBP	TAZ2	c.5456G>A	p.(Cys1819Tyr)	De novo	MKHK_TAZ2	Likely pathogenic	.	77518	23,5	205421	0,931	0,003	Deleterious	0,996	Probably damaging	Pathogenic (IIIb)		PS2_Moderate	PS3		PM1	PM2_Supporting			PP2	PP3
32	C.T.17	CREBBP	TAZ2	c.5456G>T	p.(Cys1819Phe)	De novo	MKHK_TAZ2	Likely pathogenic	.	77518	24,1	190294	0,935	0,001	Deleterious	0,996	Probably damaging	Pathogenic (IIIb)		PS2_Moderate	PS3		PM1	PM2_Supporting			PP2	PP3
33	C.T.18	CREBBP	TAZ2	c.5462A>G	p.(Gln1821Arg)	De novo	None	VUS	0	787176	22,7	142138	0,866	0,077	Tolerated	0,982	Probably damaging	Likely pathogenic (V)		PS2_Moderate			PM1	PM2_Supporting			PP2	PP3
34	C.T.19	CREBBP	TAZ2	c.5478C>G	p.(Cys1826Trp)	De novo	MKHK_TAZ2	Likely pathogenic	.	259383	23,1	172034	0,767	0	Deleterious	0,997	Probably damaging	Pathogenic (IIIb)		PS2_Moderate	PS3		PM1	PM2_Supporting			PP2	PP3
35	C.T.30	CREBBP	TAZ2	c.5482_5484del	p.(Tyr1828del)	De novo	MKHK_TAZ2	Likely pathogenic	.	n.a.	n.a.	n.a.	n.a.	n.a.	n.a.	n.a.	n.a.	Pathogenic (II)		PS2_Moderate	PS3		PM1	PM2_Supporting	PM4		PP2
36	C.T.20	CREBBP	TAZ2	c.5485C>G	p.(His1829Asp)	De novo	n.a.	Likely pathogenic	.	9791	23,4	174524	0,948	0,001	Deleterious	0,991	Probably damaging	Likely pathogenic (V)		PS2_Moderate			PM1	PM2_Supporting			PP2	PP3
37	C.T.21	CREBBP	TAZ2	c.5513G>A	p.(Cys1838Tyr)	De novo	MKHK_TAZ2	Likely pathogenic	.	77518	23,7	205421	0,963	0	Deleterious	0,996	Probably damaging	Pathogenic (II)		PS2_Moderate	PS3		PM1	PM2_Supporting			PP2	PP3
38	C.T.22	CREBBP	TAZ2	c.5518G>A	p.(Val1840Met)	Paternally inherited	n.a.	VUS	.	77518	24,6	134284	0,819	0,005	Deleterious	0,998	Probably damaging	Likely pathogenic (VI)				PP1	PM1	PM2_Supporting			PP2	PP3
39	C.T.23	CREBBP	TAZ2	c.5518G>A	p.(Val1840Met)	Unknown	n.a.	VUS	.	77518	24,6	134284	0,819	0,005	Deleterious	0,998	Probably damaging	Likely pathogenic (VI)				PP1	PM1	PM2_Supporting			PP2	PP3
40	C.T.24	CREBBP	TAZ2	c.5518G>A	p.(Val1840Met)	Paternally inherited	n.a.	VUS	.	77518	24,6	134284	0,819	0,005	Deleterious	0,998	Probably damaging	Likely pathogenic (VI)				PP1	PM1	PM2_Supporting			PP2	PP3
41	C.T.25	CREBBP	TAZ2	c.5518_5544del	p.(Val1840_His1848del)	De novo	MKHK_TAZ2	Likely pathogenic	.	n.a.	n.a.	n.a.	n.a.	n.a.	n.a.	n.a.	n.a.	Pathogenic (IIIa)		PS2_Moderate	PS3		PM1	PM2_Supporting	PM4		PP2
42	E.T.1	EP300	TAZ2	c.5245C>T	p.(Arg1749Trp)	De novo	n.a.	Likely pathogenic	.	599248	33	n.a.	0,746	0,001	Deleterious	0,057	Benign	Likely pathogenic (V)		PS2_Moderate			PM1	PM2_Supporting				PP3
43	C.TI.29	CREBBP	In between TAZ2 and ID4	c.5552G>A	p.(Arg1851His)	De novo	None	VUS	1	487294	23,6	160994	0,374	0,018	Deleterious	0,018	Benign	VUS		PS2_Moderate							PP2	PP3
44	C.I.3	CREBBP	ID4	c.5555_5575del	p.(Gln1852_Arg1858del)	De novo	MKHK_ID4	Pathogenic	.	n.a.	n.a.	n.a.	n.a.	n.a.	n.a.	n.a.	n.a.	Pathogenic (II)	PS1	PS2_Moderate	PS3	PP1		PM2_Supporting	PM4		PP2
45	C.I.4	CREBBP	ID4	c.5555_5575del	p.(Gln1852_Arg1858del)	De novo	n.a.	Pathogenic	.	n.a.	n.a.	n.a.	n.a.	n.a.	n.a.	n.a.	n.a.	Pathogenic (IIIb)	PS1	PS2_Moderate		PP1		PM2_Supporting	PM4		PP2
46	C.I.5	CREBBP	ID4	c.5555_5575del	p.(Gln1852_Arg1858del)	De novo	n.a.	Pathogenic	.	n.a.	n.a.	n.a.	n.a.	n.a.	n.a.	n.a.	n.a.	Pathogenic (IIIb)	PS1	PS2_Moderate		PP1		PM2_Supporting	PM4		PP2
47	C.I.6	CREBBP	ID4	c.5561A>C	p.(Gln1854Pro)	De novo	MKHK_ID4	Likely pathogenic	.	787176	22,9	158973	0,8	0,001	Deleterious	0,979	Probably damaging	Pathogenic (II)		PS2_Moderate	PS3			PM2_Supporting			PP2	PP3
48	C.I.7	CREBBP	ID4	c.5563_5583dup	p.(Ile1855_Gln1861dup)	De novo	MKHK_ID4	Likely pathogenic	.	n.a.	n.a.	n.a.	n.a.	n.a.	n.a.	n.a.	n.a.	Likely pathogenic (II)		PS2_Moderate	PS3			PM2_Supporting	PM4		PP2
49	C.I.8	CREBBP	ID4	c.5576T>C	p.(Leu1859Pro)	De novo	MKHK_ID4	Likely pathogenic	.	919124	23,5	198473	0,722	0,002	Deleterious	0,844	Possibly damaging	Likely pathogenic (II)		PS2_Moderate	PS3			PM2_Supporting			PP2	PP3
50	C.I.9	CREBBP	ID4	c.5595_5597del	p.(Met1865_Arg1866delinsIle)	De novo	n.a.	Likely pathogenic	.	n.a.	n.a.	n.a.	n.a.	n.a.	n.a.	n.a.	n.a.	Likely pathogenic (V)		PS2_Moderate				PM2_Supporting	PM4		PP2
51	C.I.10	CREBBP	ID4	c.5599C>T	p.(Arg1867Trp)	De novo	n.a.	Likely pathogenic	.	331355	25,1	138103	0,665	0	Deleterious	0,993	Probably damaging	Likely pathogenic (II)		PS2_Moderate				PM2_Supporting			PP2	PP3
52	C.I.11	CREBBP	ID4	c.5600G>A	p.(Arg1867Gln)	De novo	MKHK_ID4	Pathogenic	.	763185	26,1	151235	0,704	0,013	Deleterious	0,978	Probably damaging	Pathogenic (II)	PS1	PS2_Moderate	PS3			PM2_Supporting			PP2	PP3
53	C.I.12	CREBBP	ID4	c.5600G>A	p.(Arg1867Gln)	De novo	n.a.	Pathogenic	.	763185	26,1	151235	0,704	0,013	Deleterious	0,978	Probably damaging	Likely pathogenic (II)	PS1	PS2_Moderate				PM2_Supporting			PP2	PP3
54	C.I.13**	CREBBP	ID4	c.5600G>A	p.(Arg1867Gln)	Unknown	n.a.	Pathogenic	.	763185	26,1	151235	0,704	0,013	Deleterious	0,978	Probably damaging	Likely pathogenic (III)	PS1					PM2_Supporting			PP2	PP3
55	C.I.14	CREBBP	ID4	c.5602C>T	p.(Arg1868Trp)	De novo	n.a.	Pathogenic	.	235393	24,5	138103	0,674	0	Deleterious	0,99	Probably damaging	Likely pathogenic (II)	PS1	PS2_Moderate				PM2_Supporting			PP2	PP3
56	C.I.15	CREBBP	ID4	c.5602C>T	p.(Arg1868Trp)	De novo	n.a.	Pathogenic	.	235393	24,5	138103	0,674	0	Deleterious	0,99	Probably damaging	Likely pathogenic (II)	PS1	PS2_Moderate				PM2_Supporting			PP2	PP3
57	C.I.16	CREBBP	ID4	c.5602C>T	p.(Arg1868Trp)	De novo	MKHK_ID4	Pathogenic	.	235393	24,5	138103	0,674	0	Deleterious	0,99	Probably damaging	Pathogenic (II)	PS1	PS2_Moderate	PS3			PM2_Supporting			PP2	PP3
58	C.I.17	CREBBP	ID4	c.5602C>T	p.(Arg1868Trp)	De novo	MKHK_ID4	Pathogenic	.	235393	24,5	138103	0,674	0	Deleterious	0,99	Probably damaging	Pathogenic (II)	PS1	PS2_Moderate	PS3			PM2_Supporting			PP2	PP3
59	C.I.18	CREBBP	ID4	c.5602C>T	p.(Arg1868Trp)	De novo	MKHK_ID4	Pathogenic	.	235393	24,5	138103	0,674	0	Deleterious	0,99	Probably damaging	Pathogenic (II)	PS1	PS2_Moderate	PS3			PM2_Supporting			PP2	PP3
60	C.I.19	CREBBP	ID4	c.5602C>T	p.(Arg1868Trp)	De novo	n.a.	Pathogenic	.	235393	24,5	138103	0,674	0	Deleterious	0,99	Probably damaging	Likely pathogenic (II)	PS1	PS2_Moderate				PM2_Supporting			PP2	PP3
61	C.I.20	CREBBP	ID4	c.5602C>T	p.(Arg1868Trp)	De novo	MKHK_ID4	Pathogenic	.	235393	24,5	138103	0,674	0	Deleterious	0,99	Probably damaging	Pathogenic (II)	PS1	PS2_Moderate	PS3			PM2_Supporting			PP2	PP3
62	C.I.21	CREBBP	ID4	c.5602C>T	p.(Arg1868Trp)	De novo	n.a.	Pathogenic	.	235393	24,5	138103	0,674	0	Deleterious	0,99	Probably damaging	Likely pathogenic (II)	PS1	PS2_Moderate				PM2_Supporting			PP2	PP3
63	C.I.22	CREBBP	ID4	c.5602C>T	p.(Arg1868Trp)	Unknown	n.a.	Pathogenic	.	235393	24,5	138103	0,674	0	Deleterious	0,99	Probably damaging	Likely pathogenic (III)	PS1					PM2_Supporting			PP2	PP3
64	C.I.23	CREBBP	ID4	c.5602C>T	p.(Arg1868Trp)	De novo	MKHK_ID4	Pathogenic	.	235393	24,5	138103	0,674	0	Deleterious	0,99	Probably damaging	Pathogenic (II)	PS1	PS2_Moderate	PS3			PM2_Supporting			PP2	PP3
65	C.I.24	CREBBP	ID4	c.5602C>T	p.(Arg1868Trp)	De novo	MKHK_ID4	Pathogenic	.	235393	24,5	138103	0,674	0	Deleterious	0,99	Probably damaging	Pathogenic (II)	PS1	PS2_Moderate	PS3			PM2_Supporting			PP2	PP3
66	C.I.25	CREBBP	ID4	c.5602C>T	p.(Arg1868Trp)	De novo	n.a.	Pathogenic	.	235393	24,5	138103	0,674	0	Deleterious	0,99	Probably damaging	Likely pathogenic (II)	PS1	PS2_Moderate				PM2_Supporting			PP2	PP3
67	C.I.26	CREBBP	ID4	c.5602C>T	p.(Arg1868Trp)	De novo	n.a.	Pathogenic	.	235393	24,5	138103	0,674	0	Deleterious	0,99	Probably damaging	Likely pathogenic (II)	PS1	PS2_Moderate				PM2_Supporting			PP2	PP3
68	C.I.34	CREBBP	ID4	c.5602C>T	p.(Arg1868Trp)	De novo	n.a.	Pathogenic	.	235393	24,5	138103	0,674	0	Deleterious	0,99	Probably damaging	Likely pathogenic (II)	PS1	PS2_Moderate				PM2_Supporting			PP2	PP3
69	C.I.27	CREBBP	ID4	c.5603G>A	p.(Arg1868Gln)	De novo	n.a.	Pathogenic	.	763185	26	151235	0,695	0,009	Deleterious	0,968	Probably damaging	Likely pathogenic (II)	PS1	PS2_Moderate				PM2_Supporting			PP2	PP3
70	C.I.28	CREBBP	ID4	c.5603G>A	p.(Arg1868Gln)	De novo	MKHK_ID4	Pathogenic	.	763185	26	151235	0,695	0,009	Deleterious	0,968	Probably damaging	Pathogenic (II)	PS1	PS2_Moderate	PS3			PM2_Supporting			PP2	PP3
71	C.I.29	CREBBP	ID4	c.5608G>C	p.(Ala1870Pro)	De novo	MKHK_ID4	Likely pathogenic	0	763185	23,8	166538	0,699	0,001	Deleterious	0,994	Probably damaging	Likely pathogenic (II)		PS2_Moderate	PS3			PM2_Supporting			PP2	PP3
72	C.I.30	CREBBP	ID4	c.5614A>G	p.(Met1872Val)	De novo	MKHK_ID4	Pathogenic	.	787176	19,68	135822	0,746	0,013	Deleterious	0,761	Possibly damaging	Likely pathogenic (II)	PS1	PS2_Moderate	PS3			PM2_Supporting			PP2	PP3
73	C.I.31	CREBBP	ID4	c.5614A>G	p.(Met1872Val)	De novo	n.a.	Pathogenic	.	787176	19,68	135822	0,746	0,013	Deleterious	0,761	Possibly damaging	VUS	PS1	PS2_Moderate				PM2_Supporting			PP2	PP3
74	C.I.32	CREBBP	ID4	c.5614A>G	p.(Met1872Val)	De novo	n.a.	Pathogenic	.	787176	19,68	135822	0,746	0,013	Deleterious	0,761	Possibly damaging	VUS	PS1	PS2_Moderate				PM2_Supporting			PP2	PP3
75	C.I.33	CREBBP	ID4	c.5615T>G	p.(Met1872Arg)	De novo	n.a.	Pathogenic	.	907128	23	189506	0,81	0	Deleterious	0,917	Probably damaging	VUS		PS2_Moderate				PM2_Supporting			PP2	PP3
76	E.I.1	EP300	ID4	c.5471A>C	p.(Gln1824Pro)	De novo	MKHK_ID4	Likely pathogenic	.	920395	22,6	n.a.	0,675	0,001	Deleterious	0,637	Possibly damaging	Pathogenic (II)		PS2_Moderate	PS3			PM2_Supporting				PP3
77	E.I.2	EP300	ID4	c.5483T>C	p.(Leu1828Pro)	De novo	MKHK_ID4	Likely pathogenic	.	799965	24,4	n.a.	0,753	0,003	Deleterious	0,95	Probably damaging	Pathogenic (II)		PS2_Moderate	PS3			PM2_Supporting				PP3
78	E.I.3	EP300	ID4	c.5486G>C	p.(Arg1829Pro)	De novo	MKHK_ID4	Likely pathogenic	.	973919	27,6	n.a.	0,71	0	Deleterious	0,902	Possibly damaging	Pathogenic (II)		PS2_Moderate	PS3			PM2_Supporting				PP3
79	E.I.5	EP300	ID4	c.5492_5494del	p.(Arg1831del)	De novo	MKHK_ID4	Likely pathogenic	.	n.a.	n.a.	n.a.	n.a.	n.a.	n.a.	n.a.	n.a.	Pathogenic (II)	PS1	PS2_Moderate	PS3			PM2_Supporting	PM4
80	E.I.4	EP300	ID4	c.5492_5495del	p.(Arg1831_Met1832delinsMetAla)	Unknown	MKHK_ID4	Likely pathogenic	.	n.a.	n.a.	n.a.	n.a.	n.a.	n.a.	n.a.	n.a.	VUS			PS3			PM2_Supporting
81	E.I.6	EP300	ID4	c.5492G>C	p.(Arg1831Thr)	De novo	MKHK_ID4	Likely pathogenic	.	973919	25,2	n.a.	0,787	0	Deleterious	0,991	Probably damaging	Pathogenic (II)	PS1	PS2_Moderate	PS3			PM2_Supporting				PP3
82	E.I.7	EP300	ID4	c.5492G>C	p.(Arg1831Thr)	Unknown	MKHK_ID4	Likely pathogenic	.	973919	25,2	n.a.	0,787	0	Deleterious	0,991	Probably damaging	Likely pathogenic (III)	PS1		PS3			PM2_Supporting				PP3

## Sheet: ACMG_MA
Individual	Gene	Domain	DNA variant	Predicted protein change	Inheritance	Episignature	GnomAD	Conservation (PhyloP)	CADD	MPC	REVEL	SIFT	SIFT prediction	Polyphen2	Polyphen2 prediction	PS2 (Moderate)		PM1	PM5	PM4	PM2	PP3	ACMG- pre Episign	PS3	ACMG-after EpiSign
C.Z.2	CREBBP	ZZ	c.5128T>A	p.(Cys1710Ser)	De novo	MKHK_ZZ	.	744775	23,3	166321	0,979	0,002	Deleterious	0,994	Probably damaging	PS2_Moderate		PM1	PM5		PM2_Supporting	PP3	likely pathogenic	PS3	pathogenic
C.Z.1	CREBBP	ZZ	c.5128T>C	p.(Cys1710Arg)	De novo	n.a.	.	744775	23,8	219199	0,964	0	Deleterious	0,998	Probably damaging	PS2_Strong		PM1			PM2_Supporting	PP3	likely pathogenic
C.Z.3	CREBBP	ZZ	c.5128T>C	p.(Cys1710Arg)	De novo	MKHK_ZZ	.	744775	23,8	219199	0,964	0	Deleterious	0,998	Probably damaging	PS2_Strong		PM1			PM2_Supporting	PP3	likely pathogenic	PS3	pathogenic
C.Z.4	CREBBP	ZZ	c.5129G>A	p.(Cys1710Tyr)	De novo	MKHK_ZZ	.	779421	24,7	212493	0,983	0	Deleterious	0,998	Probably damaging	PS2_Moderate		PM1	PM5		PM2_Supporting	PP3	likely pathogenic	PS3	pathogenic
C.Z.5	CREBBP	ZZ	c.5155C>G	p.(His1719Asp)	De novo	MKHK_ZZ	.	9873	24,8	181595	0,918	0,001	Deleterious	0,994	Probably damaging	PS2_Moderate		PM1			PM2_Supporting	PP3	likely pathogenic	PS3	pathogenic
C.Z.6	CREBBP	ZZ	c.5170G>A	p.(Glu1724Lys)	De novo	MKHK_ZZ	.	779421	28	154802	0,84	0,018	Deleterious	0,995	Probably damaging	PS2_Moderate		PM1			PM2_Supporting	PP3	likely pathogenic	PS3	pathogenic
C.Z.7	CREBBP	ZZ	c.5186G>A	p.(Cys1729Tyr)	De novo	MKHK_ZZ	.	77518	25,8	205421	0,983	0,001	Deleterious	0,996	Probably damaging	PS2_Moderate		PM1			PM2_Supporting	PP3	likely pathogenic	PS3	pathogenic
C.Z.8	CREBBP	ZZ	c.5210G>A	p.(Ser1737Asn)	Unknown	None	3	595251	23,2	125625	0,346	0,643	Tolerated	0,007	Benign			PM1					VUS
C.Z.9	CREBBP	ZZ	c.5212C>A	p.(His1738Asn)	Unknown	n.a.	.	9791	24,7	145037	0,814	0,009	Deleterious	0,988	Probably damaging			PM1			PM2_Supporting	PP3	VUS
C.Z.10	CREBBP	ZZ	c.5219A>G	p.(His1740Arg)	De novo	MKHK_ZZ	.	787176	23,6	159014	0,961	0,002	Deleterious	0,991	Probably damaging	PS2_Moderate		PM1			PM2_Supporting	PP3	likely pathogenic	PS3	pathogenic
E.Z.3	EP300	ZZ	c.5009G>A	p.(Cys1670Tyr)	De novo	MKHK_ZZ	.	9873	25,6	n.a.	0,966	0	Deleterious	0,998	Probably damaging	PS2_Moderate		PM1			PM2_Supporting	PP3	likely pathogenic	PS3	pathogenic
E.Z.1	EP300	ZZ	c.5074T>C	p.(Cys1692Arg)	De novo	No result, data outlier	.	799965	25,3	n.a.	0,983	0	Deleterious	0,998	Probably damaging	PS2_Moderate		PM1	PM5		PM2_Supporting	PP3	likely pathogenic
E.Z.2	EP300	ZZ	c.5074T>G	p.(Cys1692Gly)	De novo	MKHK_ZZ	.	799965	25,8	n.a.	0,978	0	Deleterious	0,997	Probably damaging	PS2_Moderate		PM1	PM5		PM2_Supporting	PP3	likely pathogenic	PS3	pathogenic
C.ZT.1	CREBBP	In between ZZ and TAZ2	c.5237G>T	p.(Gly1746Val)	De novo	MKHK_ID4	.	77518	26,3	16225	0,85	0,001	Deleterious	0,998	Probably damaging	PS2_Moderate					PM2_Supporting	PP3	VUS	PS3	likely pathogenic
C.ZT.2	CREBBP	In between ZZ and TAZ2	c.5240T>G	p.(Leu1747Arg)	De novo	Moderate MKHK_ID4	.	919124	24,7	183415	0,789	0,013	Deleterious	0,994	Probably damaging	PS2_Moderate					PM2_Supporting	PP3	VUS	PS3_moderate	likely pathogenic
C.T.1	CREBBP	TAZ2	c.5323T>C	p.(Cys1775Arg)	Maternally inherited	None	.	919124	23	212076	0,874	0,027	Deleterious	0,996	Probably damaging	PS2_Moderate		PM1			PM2_Supporting	PP3	likely pathogenic
C.T.2	CREBBP	TAZ2	c.5323T>C	p.(Cys1775Arg)	De novo	None	.	919124	23	212076	0,874	0,027	Deleterious	0,996	Probably damaging	PS2_Moderate		PM1			PM2_Supporting	PP3	likely pathogenic
C.T.3	CREBBP	TAZ2	c.5336T>C	p.(Leu1779Pro)	De novo	MKHK_TAZ2	.	919124	23,2	198473	0,932	0	Deleterious	0,999	Probably damaging	PS2_Moderate		PM1			PM2_Supporting	PP3	likely pathogenic	PS3	pathogenic
C.T.4	CREBBP	TAZ2	c.5345C>T	p.(Ala1782Val)	De novo	MKHK_TAZ2	.	967105	24,3	133405	0,89	0,005	Deleterious	0,995	Probably damaging	PS2_Strong		PM1			PM2_Supporting	PP3	likely pathogenic	PS3	pathogenic
C.T.5	CREBBP	TAZ2	c.5345C>T	p.(Ala1782Val)	De novo	MKHK_TAZ2	.	967105	24,3	133405	0,89	0,005	Deleterious	0,995	Probably damaging	PS2_Strong		PM1			PM2_Supporting	PP3	likely pathogenic	PS3	pathogenic
C.T.6	CREBBP	TAZ2	c.5354G>A	p.(Cys1785Tyr)	De novo	MKHK_TAZ2	.	77518	23,5	205421	0,968	0,001	Deleterious	0,996	Probably damaging	PS2_Moderate		PM1			PM2_Supporting	PP3	likely pathogenic	PS3	pathogenic
C.T.8	CREBBP	TAZ2	c.5357G>A	p.(Arg1786His)	De novo	None	.	583256	25,2	160994	0,71	0,012	Deleterious	0,971	Probably damaging	PS2_Strong		PM1			PM2_Supporting	PP3	likely pathogenic
C.T.9	CREBBP	TAZ2	c.5357G>A	p.(Arg1786His)	De novo	n.a.	.	583256	25,2	160994	0,71	0,012	Deleterious	0,971	Probably damaging	PS2_Strong		PM1			PM2_Supporting	PP3	likely pathogenic
C.T.7**	CREBBP	TAZ2	c.5357G>C	p.(Arg1786Pro)	De novo	None	.	583256	24,8	181287	0,772	0,001	Deleterious	0,977	Probably damaging	PS2_Strong		PM1			PM2_Supporting	PP3	likely pathogenic
C.T.10	CREBBP	TAZ2	c.5357G>C	p.(Arg1786Pro)	De novo	MKHK_TAZ2	.	583256	24,8	181287	0,772	0,001	Deleterious	0,977	Probably damaging	PS2_Strong		PM1			PM2_Supporting	PP3	likely pathogenic	PS3	pathogenic
C.T.11	CREBBP	TAZ2	c.5362G>A	p.(Ala1788Thr)	De novo	n.a.	.	77518	25,3	129775	0,606	0,03	Deleterious	0,996	Probably damaging	PS2_VeryStrong		PM1			PM2_Supporting	PP3	pathogenic
C.T.12	CREBBP	TAZ2	c.5362G>A	p.(Ala1788Thr)	De novo	MKHK_TAZ2	.	77518	25,3	129775	0,606	0,03	Deleterious	0,996	Probably damaging	PS2_VeryStrong		PM1			PM2_Supporting	PP3	pathogenic	PS3	pathogenic
C.T.13	CREBBP	TAZ2	c.5362G>A	p.(Ala1788Thr)	De novo	MKHK_TAZ2	.	77518	25,3	129775	0,606	0,03	Deleterious	0,996	Probably damaging	PS2_VeryStrong		PM1			PM2_Supporting	PP3	pathogenic	PS3	pathogenic
C.T.14	CREBBP	TAZ2	c.5366A>C	p.(Asn1789Thr)	De novo	MKHK_TAZ2	.	787176	22,9	135953	0,69	0,008	Deleterious	0,992	Probably damaging	PS2_Moderate		PM1	PM5		PM2_Supporting	PP3	likely pathogenic	PS3	pathogenic
C.T.15	CREBBP	TAZ2	c.5367C>G	p.(Asn1789Lys)	De novo	MKHK_TAZ2	.	475298	23,2	151082	0,502	0,011	Deleterious	0,995	Probably damaging	PS2_Moderate		PM1	PM5		PM2_Supporting	PP3	likely pathogenic	PS3	pathogenic
C.T.16	CREBBP	TAZ2	c.5456G>A	p.(Cys1819Tyr)	De novo	MKHK_TAZ2	.	77518	23,5	205421	0,931	0,003	Deleterious	0,996	Probably damaging	PS2_Moderate		PM1	PM5		PM2_Supporting	PP3	likely pathogenic	PS3	pathogenic
C.T.17	CREBBP	TAZ2	c.5456G>T	p.(Cys1819Phe)	De novo	MKHK_TAZ2	.	77518	24,1	190294	0,935	0,001	Deleterious	0,996	Probably damaging	PS2_Moderate		PM1	PM5		PM2_Supporting	PP3	likely pathogenic	PS3	pathogenic
C.T.18	CREBBP	TAZ2	c.5462A>G	p.(Gln1821Arg)	De novo	None	.	787176	22,7	142138	0,866	0,077	Tolerated	0,982	Probably damaging	PS2_Moderate		PM1			PM2_Supporting	PP3	likely pathogenic
C.T.19	CREBBP	TAZ2	c.5478C>G	p.(Cys1826Trp)	De novo	MKHK_TAZ2	.	259383	23,1	172034	0,767	0	Deleterious	0,997	Probably damaging	PS2_Moderate		PM1			PM2_Supporting	PP3	likely pathogenic	PS3	pathogenic
C.T.30	CREBBP	TAZ2	c.5482_5484del	p.(Tyr1828del)	De novo	MKHK_TAZ2	.	n.a.	n.a.	n.a.	n.a.	n.a.	n.a.	n.a.	n.a.	PS2_Moderate		PM1		PM4_Supporting	PM2_Supporting		likely pathogenic	PS3	pathogenic
C.T.20	CREBBP	TAZ2	c.5485C>G	p.(His1829Asp)	De novo	n.a.	.	9791	23,4	174524	0,948	0,001	Deleterious	0,991	Probably damaging	PS2_Moderate		PM1			PM2_Supporting	PP3	likely pathogenic
C.T.21	CREBBP	TAZ2	c.5513G>A	p.(Cys1838Tyr)	De novo	MKHK_TAZ2	.	77518	23,7	205421	0,963	0	Deleterious	0,996	Probably damaging	PS2_Moderate		PM1			PM2_Supporting	PP3	likely pathogenic	PS3	pathogenic
C.T.22	CREBBP	TAZ2	c.5518G>A	p.(Val1840Met)	Paternally inherited	n.a.	.	77518	24,6	134284	0,819	0,005	Deleterious	0,998	Probably damaging			PM1			PM2_Supporting	PP3	VUS
C.T.23	CREBBP	TAZ2	c.5518G>A	p.(Val1840Met)	Unknown	n.a.	.	77518	24,6	134284	0,819	0,005	Deleterious	0,998	Probably damaging			PM1			PM2_Supporting	PP3	VUS
C.T.24	CREBBP	TAZ2	c.5518G>A	p.(Val1840Met)	Paternally inherited	n.a.	.	77518	24,6	134284	0,819	0,005	Deleterious	0,998	Probably damaging			PM1			PM2_Supporting	PP3	VUS
C.T.25	CREBBP	TAZ2	c.5518_5544del	p.(Val1840_His1848del)	De novo	None	.	n.a.	n.a.	n.a.	n.a.	n.a.	n.a.	n.a.	n.a.	PS2_Moderate		PM1		PM4	PM2_Supporting		likely pathogenic
E.T.1	EP300	TAZ2	c.5245C>T	p.(Arg1749Trp)	De novo	n.a.	.	599248	33	n.a.	0,746	0,001	Deleterious	0,057	Benign	PS2_Moderate		PM1			PM2_Supporting	PP3	likely pathogenic
C.TI.29	CREBBP	In between TAZ2 and ID4	c.5552G>A	p.(Arg1851His)	De novo	None	1	487294	23,6	160994	0,374	0,018	Deleterious	0,018	Benign	PS2_Moderate						PP3	VUS
C.I.3	CREBBP	ID4	c.5555_5575del	p.(Gln1852_Arg1858del)	De novo	MKHK_ID4	.	n.a.	n.a.	n.a.	n.a.	n.a.	n.a.	n.a.	n.a.	PS2_VeryStrong		PM1		PM4	PM2_Supporting		pathogenic	PS3	pathogenic
C.I.4	CREBBP	ID4	c.5555_5575del	p.(Gln1852_Arg1858del)	De novo	n.a.	.	n.a.	n.a.	n.a.	n.a.	n.a.	n.a.	n.a.	n.a.	PS2_VeryStrong		PM1		PM4	PM2_Supporting		pathogenic
C.I.5	CREBBP	ID4	c.5555_5575del	p.(Gln1852_Arg1858del)	De novo	n.a.	.	n.a.	n.a.	n.a.	n.a.	n.a.	n.a.	n.a.	n.a.	PS2_VeryStrong		PM1		PM4	PM2_Supporting		pathogenic
C.I.6	CREBBP	ID4	c.5561A>C	p.(Gln1854Pro)	De novo	MKHK_ID4	.	787176	22,9	158973	0,8	0,001	Deleterious	0,979	Probably damaging	PS2_Moderate		PM1			PM2_Supporting	PP3	likely pathogenic	PS3	pathogenic
C.I.7	CREBBP	ID4	c.5563_5583dup	p.(Ile1855_Gln1861dup)	De novo	MKHK_ID4	.	n.a.	n.a.	n.a.	n.a.	n.a.	n.a.	n.a.	n.a.	PS2_Moderate		PM1		PM4	PM2_Supporting		likely pathogenic	PS3	pathogenic
C.I.8	CREBBP	ID4	c.5576T>C	p.(Leu1859Pro)	De novo	MKHK_ID4	.	919124	23,5	198473	0,722	0,002	Deleterious	0,844	Possibly damaging	PS2_Moderate		PM1			PM2_Supporting	PP3	likely pathogenic	PS3	pathogenic
C.I.9	CREBBP	ID4	c.5595_5597del	p.(Met1865_Arg1866delinsIle)	De novo	n.a.	.	n.a.	n.a.	n.a.	n.a.	n.a.	n.a.	n.a.	n.a.	PS2_Moderate		PM1		PM4	PM2_Supporting		likely pathogenic
C.I.10	CREBBP	ID4	c.5599C>T	p.(Arg1867Trp)	De novo	n.a.	.	331355	25,1	138103	0,665	0	Deleterious	0,993	Probably damaging	PS2_Moderate		PM1	PM5		PM2_Supporting	PP3	likely pathogenic
C.I.11	CREBBP	ID4	c.5600G>A	p.(Arg1867Gln)	De novo	MKHK_ID4	.	763185	26,1	151235	0,704	0,013	Deleterious	0,978	Probably damaging	PS2_Strong		PM1			PM2_Supporting	PP3	likely pathogenic	PS3	pathogenic
C.I.12	CREBBP	ID4	c.5600G>A	p.(Arg1867Gln)	De novo	n.a.	.	763185	26,1	151235	0,704	0,013	Deleterious	0,978	Probably damaging	PS2_Strong		PM1			PM2_Supporting	PP3	likely pathogenic
C.I.13**	CREBBP	ID4	c.5600G>A	p.(Arg1867Gln)	Unknown	n.a.	.	763185	26,1	151235	0,704	0,013	Deleterious	0,978	Probably damaging	PS2_Strong		PM1			PM2_Supporting	PP3	likely pathogenic
C.I.14	CREBBP	ID4	c.5602C>T	p.(Arg1868Trp)	De novo	n.a.	.	235393	24,5	138103	0,674	0	Deleterious	0,99	Probably damaging	PS2_VeryStrong		PM1			PM2_Supporting	PP3	pathogenic
C.I.15	CREBBP	ID4	c.5602C>T	p.(Arg1868Trp)	De novo	n.a.	.	235393	24,5	138103	0,674	0	Deleterious	0,99	Probably damaging	PS2_VeryStrong		PM1			PM2_Supporting	PP3	pathogenic
C.I.16	CREBBP	ID4	c.5602C>T	p.(Arg1868Trp)	De novo	MKHK_ID4	.	235393	24,5	138103	0,674	0	Deleterious	0,99	Probably damaging	PS2_VeryStrong		PM1			PM2_Supporting	PP3	pathogenic	PS3	pathogenic
C.I.17	CREBBP	ID4	c.5602C>T	p.(Arg1868Trp)	De novo	MKHK_ID4	.	235393	24,5	138103	0,674	0	Deleterious	0,99	Probably damaging	PS2_VeryStrong		PM1			PM2_Supporting	PP3	pathogenic	PS3	pathogenic
C.I.18	CREBBP	ID4	c.5602C>T	p.(Arg1868Trp)	De novo	MKHK_ID4	.	235393	24,5	138103	0,674	0	Deleterious	0,99	Probably damaging	PS2_VeryStrong		PM1			PM2_Supporting	PP3	pathogenic	PS3	pathogenic
C.I.19	CREBBP	ID4	c.5602C>T	p.(Arg1868Trp)	De novo	n.a.	.	235393	24,5	138103	0,674	0	Deleterious	0,99	Probably damaging	PS2_VeryStrong		PM1			PM2_Supporting	PP3	pathogenic
C.I.20	CREBBP	ID4	c.5602C>T	p.(Arg1868Trp)	De novo	MKHK_ID4	.	235393	24,5	138103	0,674	0	Deleterious	0,99	Probably damaging	PS2_VeryStrong		PM1			PM2_Supporting	PP3	pathogenic	PS3	pathogenic
C.I.21	CREBBP	ID4	c.5602C>T	p.(Arg1868Trp)	De novo	n.a.	.	235393	24,5	138103	0,674	0	Deleterious	0,99	Probably damaging	PS2_VeryStrong		PM1			PM2_Supporting	PP3	pathogenic
C.I.22	CREBBP	ID4	c.5602C>T	p.(Arg1868Trp)	Unknown	n.a.	.	235393	24,5	138103	0,674	0	Deleterious	0,99	Probably damaging	PS2_VeryStrong		PM1			PM2_Supporting	PP3	pathogenic
C.I.23	CREBBP	ID4	c.5602C>T	p.(Arg1868Trp)	De novo	MKHK_ID4	.	235393	24,5	138103	0,674	0	Deleterious	0,99	Probably damaging	PS2_VeryStrong		PM1			PM2_Supporting	PP3	pathogenic	PS3	pathogenic
C.I.24	CREBBP	ID4	c.5602C>T	p.(Arg1868Trp)	De novo	MKHK_ID4	.	235393	24,5	138103	0,674	0	Deleterious	0,99	Probably damaging	PS2_VeryStrong		PM1			PM2_Supporting	PP3	pathogenic	PS3	pathogenic
C.I.25	CREBBP	ID4	c.5602C>T	p.(Arg1868Trp)	De novo	n.a.	.	235393	24,5	138103	0,674	0	Deleterious	0,99	Probably damaging	PS2_VeryStrong		PM1			PM2_Supporting	PP3	pathogenic
C.I.26	CREBBP	ID4	c.5602C>T	p.(Arg1868Trp)	De novo	n.a.	.	235393	24,5	138103	0,674	0	Deleterious	0,99	Probably damaging	PS2_VeryStrong		PM1			PM2_Supporting	PP3	pathogenic
C.I.34	CREBBP	ID4	c.5602C>T	p.(Arg1868Trp)	De novo	n.a.	.	235393	24,5	138103	0,674	0	Deleterious	0,99	Probably damaging	PS2_VeryStrong		PM1			PM2_Supporting	PP3	pathogenic
C.I.27	CREBBP	ID4	c.5603G>A	p.(Arg1868Gln)	De novo	n.a.	.	763185	26	151235	0,695	0,009	Deleterious	0,968	Probably damaging	PS2_Strong		PM1	PM5		PM2_Supporting	PP3	pathogenic
C.I.28	CREBBP	ID4	c.5603G>A	p.(Arg1868Gln)	De novo	MKHK_ID4	.	763185	26	151235	0,695	0,009	Deleterious	0,968	Probably damaging	PS2_Strong		PM1	PM5		PM2_Supporting	PP3	pathogenic	PS3	pathogenic
C.I.29	CREBBP	ID4	c.5608G>C	p.(Ala1870Pro)	De novo	MKHK_ID4	.	763185	23,8	166538	0,699	0,001	Deleterious	0,994	Probably damaging	PS2_Moderate		PM1			PM2_Supporting	PP3	likely pathogenic	PS3	pathogenic
C.I.30	CREBBP	ID4	c.5614A>G	p.(Met1872Val)	De novo	MKHK_ID4	.	787176	19,68	135822	0,746	0,013	Deleterious	0,761	Possibly damaging	PS2_VeryStrong		PM1			PM2_Supporting	PP3	pathogenic	PS3	pathogenic
C.I.31	CREBBP	ID4	c.5614A>G	p.(Met1872Val)	De novo	n.a.	.	787176	19,68	135822	0,746	0,013	Deleterious	0,761	Possibly damaging	PS2_VeryStrong		PM1			PM2_Supporting	PP3	pathogenic
C.I.32	CREBBP	ID4	c.5614A>G	p.(Met1872Val)	De novo	n.a.	.	787176	19,68	135822	0,746	0,013	Deleterious	0,761	Possibly damaging	PS2_VeryStrong		PM1			PM2_Supporting	PP3	pathogenic
C.I.33	CREBBP	ID4	c.5615T>G	p.(Met1872Arg)	De novo	n.a.	.	907128	23	189506	0,81	0	Deleterious	0,917	Probably damaging	PS2_Moderate		PM1	PM5		PM2_Supporting	PP3	likely pathogenic
E.I.1	EP300	ID4	c.5471A>C	p.(Gln1824Pro)	De novo	MKHK_ID4	.	920395	22,6	n.a.	0,675	0,001	Deleterious	0,637	Possibly damaging	PS2_Moderate		PM1			PM2_Supporting	PP3	likely pathogenic	PS3	pathogenic
E.I.2	EP300	ID4	c.5483T>C	p.(Leu1828Pro)	De novo	MKHK_ID4	.	799965	24,4	n.a.	0,753	0,003	Deleterious	0,95	Probably damaging	PS2_Moderate		PM1			PM2_Supporting	PP3	likely pathogenic	PS3	pathogenic
E.I.3	EP300	ID4	c.5486G>C	p.(Arg1829Pro)	De novo	MKHK_ID4	.	973919	27,6	n.a.	0,71	0	Deleterious	0,902	Possibly damaging	PS2_Moderate		PM1			PM2_Supporting	PP3	likely pathogenic	PS3	pathogenic
E.I.5	EP300	ID4	c.5492_5494del	p.(Arg1831del)	De novo	MKHK_ID4	.	n.a.	n.a.	n.a.	n.a.	n.a.	n.a.	n.a.	n.a.	PS2_Moderate		PM1	PM5	PM4_Supporting	PM2_Supporting		likely pathogenic	PS3	pathogenic
E.I.4	EP300	ID4	c.5492_5495delinsTGGC	p.(Arg1831_Met1832delinsMetAla)	Unknown	MKHK_ID4	.	n.a.	n.a.	n.a.	n.a.	n.a.	n.a.	n.a.	n.a.			PM1	PM5		PM2_Supporting		VUS	PS3	likely pathogenic
E.I.6	EP300	ID4	c.5492G>C	p.(Arg1831Thr)	De novo	MKHK_ID4	.	973919	25,2	n.a.	0,787	0	Deleterious	0,991	Probably damaging	PS2_Moderate		PM1			PM2_Supporting	PP3	likely pathogenic	PS3	pathogenic
E.I.7	EP300	ID4	c.5492G>C	p.(Arg1831Thr)	Unknown	MKHK_ID4	.	973919	25,2	n.a.	0,787	0	Deleterious	0,991	Probably damaging	PS2_Moderate		PM1			PM2_Supporting	PP3	likely pathogenic	PS3	pathogenic
